# Supplementary material for: GLP- 1R status using validated monoclonal antibody in 689 cases of neuroendocrine neoplasm and its correlation with somatostatin receptor scintigraphy, insulin production, and histological grades
Source: Virchows Arch. 2025 Apr 26;486(6):1317–26. doi: 10.1007/s00428-025-04098-2 (PMC12213902; doi:10.1007/s00428-025-04098-2)
Supplement: Supplementary file 1 — Supplementary file1 (XLSX 10 KB) [file 428_2025_4098_MOESM1_ESM.xlsx]

## Sheet: Table 1
Supplementary Table 1. Summary of antibodies used in this study for immunostaining.
Antibody	Source	Catalogue Nr.	Host	Antigen retrieval treatment	Dilution	Clone	Positive control
Ki-67	DAKO, Denmark	IR626	Mouse	PT Link (97℃, 20min) Target Retrieval Solution High PH	Ready to use	MIB-1	Epithelial cell
Insulin	DAKO, Denmark	A0564	Guinea pig	None	1:2000	polyclonal	Islet of langerhans
Proinsulin	R&D Systems, USA	MAB13361	Mouse	None	1:400	253627	Islet of langerhans
GLP1-R	DSHB, USA	Mab3F52	Mouse	AC (121℃, 5min), ph6.0	1:100	Mab3F52	Islet of langerhans, Duodenal Brunner's glands
