# Supplementary material for: GLP- 1R status using validated monoclonal antibody in 689 cases of neuroendocrine neoplasm and its correlation with somatostatin receptor scintigraphy, insulin production, and histological grades
Source: Virchows Arch. 2025 Apr 26;486(6):1317–26. doi: 10.1007/s00428-025-04098-2 (PMC12213902; doi:10.1007/s00428-025-04098-2)
Supplement: Supplementary file 2 — Supplementary file2 (XLSX 10 KB) [file 428_2025_4098_MOESM2_ESM.xlsx]

## Sheet: Table 2
Supplementary Table 2 Correlation between GLP-1R expression and their histological grades
	Histological grade	GLP-1R IRS>0	P-value
PanNET	G1	21/63 (33%*)	NS
	G2	16/43 (37%)
	G3	0/2 (0%)
Duodenal-NET	G1	24/49 (49%)	NS
	G2	7/10 (70%)
Abbreviation: IRS, immunoreactivitiy score; NET, Neuroendocrine tumor; NS, Not significant
* Round off to the closest whole number
